# Supplementary material for: Mesalazine-induced myocarditis in a patient with ulcerative colitis: a case report
Source: Eur Heart J Case Rep. 2024 Aug 27;8(9):ytae458. doi: 10.1093/ehjcr/ytae458 (PMC11395831; doi:10.1093/ehjcr/ytae458)
Supplement: ytae458_Supplementary_Data [file ytae458_supplementary_data.zip]

Archive with 4 entries (4 files):
- VIDEO3A_4ChCine_Scan1.mp4
- VIDEO3B_SAX_Scan1.mp4
- VIDEO4A_4ChCine_Scan2.mp4
- VIDEO4B_SAX_Scan2.mp4
